# Supplementary material for: Hepatitis C Virus NS5A Activates Mitophagy Through Cargo Receptor and Phagophore Formation
Source: Pathogens. 2024 Dec 23;13(12):1139. doi: 10.3390/pathogens13121139 (PMC11680023; doi:10.3390/pathogens13121139)
Supplement: Supplementary file 1 [file pathogens-13-01139-s001.zip]

Archive with 18 entries (18 files):
- Supplemental Figures.pdf
- Supplemental Video 1.wmv
- Supplemental Video 10.wmv
- Supplemental Video 11.wmv
- Supplemental Video 12.wmv
- Supplemental Video 13.wmv
- Supplemental Video 14.wmv
- Supplemental Video 15.wmv
- Supplemental Video 16.wmv
- Supplemental Video 17.wmv
- Supplemental Video 2.wmv
- Supplemental Video 3.wmv
- Supplemental Video 4.wmv
- Supplemental Video 5.wmv
- Supplemental Video 6.wmv
- Supplemental Video 7.wmv
- Supplemental Video 8.wmv
- Supplemental Video 9.wmv
